# Supplementary material for: Functionality of Puff Pastry Olive Pomace Oil-Based Margarines and Their Baking Performance
Source: Foods. 2023 May 25;12(11):2138. doi: 10.3390/foods12112138 (PMC10252415; doi:10.3390/foods12112138)
Supplement: Supplementary file 1 [file foods-12-02138-s001.zip]

Archive with 1 entries (1 files):
- foods-2413434-supplementary.pdf
